# Supplementary material for: Dissecting the effect of mitochondrial BCAT inhibition in methylmalonic acidemia
Source: JCI Insight. 2025 Sep 9;10(17):e187758. doi: 10.1172/jci.insight.187758 (PMC12487681; doi:10.1172/jci.insight.187758)
Supplement: Supporting data values [file jciinsight-10-187758-s049.xlsx]

## Sheet: Fig. 2C
	Healthy Hepatocytes	MMA Hepatocytes		Healthy Hepatocytes	MMA Hepatocytes		Healthy Hepatocytes	MMA Hepatocytes		Healthy Hepatocytes	MMA Hepatocytes
M5 KIV Labeling [%]	M6 Valine + DMSO	M6 Valine + DMSO		M6 Valine + 3nM BCATi	M6 Valine + 3nM BCATi		M6Valine+100nM BCATi	M6Valine+100nM BCATi		M6Valine+3000nM BCATi	M6Valine+3000nM BCATi
	46.7944	54.6512		44.951	45.3684		23.9478	15.6094		23.0941	15.955
	59.3661	52.765		50.1963	48.7578		16.0495	13.8642		23.3394	8.36019
	53.5494	42.6351		50.2626	48.6832		20.3157	13.4101		30.7561	7.03534

## Sheet: Fig. 2D
	Healthy Hepatocytes	MMA Hepatocytes		Healthy Hepatocytes	MMA Hepatocytes		Healthy Hepatocytes	MMA Hepatocytes
M5 KIV Labeling [%]	M5 KIV + DMSO	M5 KIV + DMSO		M5 KIV +100nM BCATi	M5 KIV +100nM BCATi		M5 KIV +3000nM BCATi	M5 KIV +3000nM BCATi
	41.9784	38.4304		8.10285	3.65402		1.4298	4.34927
	47.8905	47.3688		8.19491	2.66237		1.58775	0.86516
	32.0115	8.33013		0.536264	7.0607		0.378651	2.05388

## Sheet: Fig. 3B
M4 Isobutyrylcarnitine [A.U.]	Healthy Hepatocytes	MMA Hepatocytes		Healthy Hepatocytes	MMA Hepatocytes		Healthy Hepatocytes	MMA Hepatocytes		Healthy Hepatocytes	MMA Hepatocytes
	M6 Valine + DMSO	M6 Valine + DMSO		M6 Valine + 3nM BCATi	M6 Valine + 3nM BCATi		M6 Valine+100nM BCATi	M6 Valine+100nM BCATi		M6 Valine+3000nM BCATi	M6 Valine+3000nM BCATi
	0.00157	0.0523		0.00288	0.0426		0.000227	0.00171		0.000107	0.00158
	0.00249	0.0321		0.00239	0.0447		7.92e-05	0.00124		5.23e-05	0.000726
	0.00203	0.0467		0.00232	0.0531		8.06e-05	0.00185		3.79e-05	0.000626

## Sheet: Fig. 3C
M4 3HIB [A.U.]	Healthy Hepatocytes	MMA Hepatocytes		Healthy Hepatocytes	MMA Hepatocytes		Healthy Hepatocytes	MMA Hepatocytes		Healthy Hepatocytes	MMA Hepatocytes
	M6 Valine + DMSO	M6 Valine + DMSO		M6 Valine + 3nM BCATi	M6 Valine + 3nM BCATi		M6 Valine+100nM BCATi	M6 Valine+100nM BCATi		M6 Valine+3000nM BCATi	M6 Valine+3000nM BCATi
	0.0196735	0.0183639		0.0226408	0.0189398		0.00197935	0.00227682		0.00171626	0.00192391
	0.0224584	0.016174		0.0210315	0.0125026		0.00183305	0.00211887		0.00139223	0.00282276
	0.0248592	0.0182289		0.024095	0.0165433		0.00159449	0.00286072		0.00106066	0.00187862

## Sheet: Fig. 3D
M3 C3 [A.U.]	Healthy Hepatocytes	MMA Hepatocytes		Healthy Hepatocytes	MMA Hepatocytes		Healthy Hepatocytes	MMA Hepatocytes		Healthy Hepatocytes	MMA Hepatocytes
	M6 Valine + DMSO	M6 Valine + DMSO		M6 Valine + 3nM BCATi	M6 Valine + 3nM BCATi		M6 Valine+100nM BCATi	M6 Valine+100nM BCATi		M6 Valine+3000nM BCATi	M6 Valine+3000nM BCATi
	0.00166	0.0884		0.00315	0.0711		0.000144	0.00253		0.000125	0.00221
	0.00231	0.063		0.00304	0.0813		0.00014	0.00203		0.000176	0.00257
	0.00265	0.0686		0.00347	0.0943		0.000165	0.0026		0.00037	0.000925

## Sheet: Fig. 3E
M0 C3 [A.U.]	Healthy Hepatocytes	MMA Hepatocytes		Healthy Hepatocytes	MMA Hepatocytes		Healthy Hepatocytes	MMA Hepatocytes		Healthy Hepatocytes	MMA Hepatocytes
	M6 Valine + DMSO	M6 Valine + DMSO		M6 Valine + 3nM BCATi	M6 Valine + 3nM BCATi		M6 Valine+100nM BCATi	M6 Valine+100nM BCATi		M6 Valine+3000nM BCATi	M6 Valine+3000nM BCATi
	0.0107	1.47		0.0158	0.95		0.0114	1.2		0.0128	0.887
	0.0117	1.07		0.0158	1.1		0.0154	1.28		0.0127	1.12
	0.0141	1.08		0.0172	1.23		0.0197	1.3		0.0166	1.16

## Sheet: Fig. 3F
Total C3 [A.U.]	Healthy Hepatocytes	MMA Hepatocytes		Healthy Hepatocytes	MMA Hepatocytes		Healthy Hepatocytes	MMA Hepatocytes		Healthy Hepatocytes	MMA Hepatocytes
	M6 Valine + DMSO	M6 Valine + DMSO		M6 Valine + 3nM BCATi	M6 Valine + 3nM BCATi		M6 Valine+100nM BCATi	M6 Valine+100nM BCATi		M6 Valine+3000nM BCATi	M6 Valine+3000nM BCATi
	0.01236	1.5584		0.01895	1.0211		0.011544	1.20253		0.012925	0.88921
	0.01401	1.133		0.01884	1.1813		0.01554	1.28203		0.012876	1.12257
	0.01675	1.1486		0.02067	1.3243		0.019865	1.3026		0.01697	1.16092

## Sheet: Fig. 4B
	Healthy Hepatocytes	MMA Hepatocytes		Healthy Hepatocytes	MMA Hepatocytes		Healthy Hepatocytes	MMA Hepatocytes
Succinate Labeling [%]	M5 KIV + DMSO	M5 KIV + DMSO		M5 KIV +100nM BCATi	M5 KIV +100nM BCATi		M5 KIV +3000nM BCATi	M5 KIV +3000nM BCATi
	2.80137	0.283665		3.67059	0.555182		4.57925	0.403331
	3.29647	0.738646		3.83064	0.63817		3.92799	1.63318
	2.67518	0.75903		3.26282	1.06703		4.72242	2.06408

## Sheet: Fig. 4C
	Healthy Hepatocytes	MMA Hepatocytes		Healthy Hepatocytes	MMA Hepatocytes		Healthy Hepatocytes	MMA Hepatocytes
Citrate Labeling [%]	M5 KIV + DMSO	M5 KIV + DMSO		M5 KIV +100nM BCATi	M5 KIV +100nM BCATi		M5 KIV +3000nM BCATi	M5 KIV +3000nM BCATi
	3.72575	0.80851		5.09184	1.78654		6.1755	0.930102
	4.27438	0.87125		5.13174	0.581234		6.48548	1.74229
	3.88134	1.26716		5.02209	0.606027		6.27867	1.18121

## Sheet: Fig. 4D
	Healthy Hepatocytes	MMA Hepatocytes		Healthy Hepatocytes	MMA Hepatocytes		Healthy Hepatocytes	MMA Hepatocytes
Malate Labeling [%]	M5 KIV + DMSO	M5 KIV + DMSO		M5 KIV +100nM BCATi	M5 KIV +100nM BCATi		M5 KIV +3000nM BCATi	M5 KIV +3000nM BCATi
	5.61424	0.894715		7.14974	0.804183		8.25343	1.11772
	6.00129	0.8		7.0544	0.805649		8.1996	1.02058
	5.2585	0.751292		6.11642	0.92702		8.31469	1.10282

[truncated: 31 more sheets: Fig. 4E, Fig. 5C, Fig. 5D, Fig. 5E, Fig. 5F, Fig. 6C, Fig. 6D, Fig. 6E, Fig. 7B, Fig. 7C, Fig. 7D, Fig. 7E, Fig. 8A, Fig. 8B, Fig. 8C, Fig. 8D, Ext Fig. 1B, Ext Fig. 2B, Ext Fig. 2C, Ext Fig. 3A …]
